# Supplementary material for: Preliminary analyses of scRNA sequencing and immunohistochemistry of children's lung tissues indicate the expression of SARS‐CoV‐2 entry‐related genes may not be the key reason for the milder syndromes of COVID‐19 in children
Source: Clin Transl Med. 2021 May 21;11(5):e300. doi: 10.1002/ctm2.300 (PMC8140187; doi:10.1002/ctm2.300)
Supplement: Supplementary file 2 — Supporting Information [file CTM2-11-e300-s003.xlsx]

## Sheet: Sheet1
Table S1 Basic characteristics of the children and adults for single cell RNA-seq of lung tissues
Pediatric Patients
Sample ID	Age Range	Sex	Diagnosis
#1	<1 year	M	Ebstein Anomaly, pulmonary hypoplasia
#2	<1 year	F	Tetralogy of Fallot, pulmonary hypoplasia
#3	<1 year	F	Atrioventricular Septal Defect, pulmonary emphysema
#4	<1 year	F	Ventricular septal defect, pulmonary cyst
#5	3 - 4 year	F	Ventricular septal defect, pulmonary cyst
#6	<1 year	F	Ventricular septal defect, pulmonary hypoplasia
#7	<1 year	M	Ventricular septal defect, pulmonary emphysema
#8	<1 year	M	Pulmonary stenosis,pulmonary hypoplasia
#9	<1 year	F	Ventricular septal defect,pulmonary emphysema
#10	2 - 3 year	M	Ventricular septal defect, pulmonary cyst
Basic Characteristics of Adult Lung Transplant Donors*
Sample ID	Age Range	Sex	Race
Donor_01	60 - 70 year	F	African American
Donor_02	55 - 60 year	M	Asian
Donor_03	20 - 30 year	F	African American
Donor_04	50 - 60 year	F	African American
Donor_05	40 - 50 year	F	White
Donor_06	20 - 30 year	F	African American
Donor_07	40 - 50 year	F	White
Donor_08	20 - 30 year	M	African American
* Data acquired from ref: doi: 10.1164/rccm.201712-2410OC
