# Supplementary material for: Preliminary analyses of scRNA sequencing and immunohistochemistry of children's lung tissues indicate the expression of SARS‐CoV‐2 entry‐related genes may not be the key reason for the milder syndromes of COVID‐19 in children
Source: Clin Transl Med. 2021 May 21;11(5):e300. doi: 10.1002/ctm2.300 (PMC8140187; doi:10.1002/ctm2.300)
Supplement: Supplementary file 3 — Supporting Information [file CTM2-11-e300-s004.xlsx]

## Sheet: Sheet1
Table S2 Basic characteristics of the children and adults for immunohistochemistry of lung tissues
Cohort 1-Pediatric Patients
Sample ID	Age Range (y)	Sex	Diagnosis
C#1	< 1	M	Pulmonary stenosis, pulmonary hypoplasia
C#2	1 - 5	M	Ventricular septal defect, pulmonary cyst
C#3	1 - 5	M	Williams Syndrome, pulmonary hypoplasia
C#4	<1	F	Aortic coarctation, pulmonary emphysema
Cohort 1-Adult Patients
Sample ID	Age Range (y)	Sex	Diagnosis
A#1	60 - 69	M	Lung cancer
A#2	50 - 59	F	Lung cancer
A#3	60 - 69	M	Lung cancer
A#4	30 - 39	F	Lung cancer
A#5	50 - 59	M	Pulmonary bullae
A#6	50 - 59	M	Lung cancer
A#7	60 - 69	F	Lung cancer
A#8	30 - 39	F	Lung cancer
Cohort 2-Pediatric Patients
Sample ID	Age Range (y)	Sex	Diagnosis
C#1	1 - 5	F	Nephroblastoma with lung metastasis
C#2	11 - 15	F	Neck rhabdomyosarcoma with lung metastasis
C#3	6 - 10	M	Testicle yolk sactnmor with lung metastasis
C#4	1 - 5	M	Renal tumor with lung metastasis
C#5	11 - 15	M	Immature teratoma of mediastinum with lung metastasis
C#6	6 - 10	F	Nephroblastoma with lung metastasis
C#7	6 - 10	M	Hepatoblastoma with lung metastasis
C#8	1 - 5	M	Renal clear cell sarcoma with lung metastasis
C#9	6 - 10	M	Alveolar soft part sarcomas with lung metastasis
C#10	1 - 5	F	Nephroblastoma with lung metastasis
Cohort 2-Adult Patients
Sample ID	Age Range (y)	Sex	Diagnosis
A#1	50 - 59	F	Lung adenocarcinoma
A#2	40 - 49	F	Lung adenocarcinoma
A#3	60 - 69	F	Lung adenocarcinoma
A#4	60 - 69	F	Lung adenocarcinoma
A#5	60 - 69	M	Lung adenocarcinoma
A#6	70 - 79	F	Lung adenocarcinoma
A#7	50 - 59	M	Lung adenocarcinoma
A#8	40 - 49	F	Lung adenocarcinoma
A#9	40 - 49	M	Lung adenocarcinoma
A#10	60 - 69	M	Lung adenocarcinoma
