# Supplementary material for: Preliminary analyses of scRNA sequencing and immunohistochemistry of children's lung tissues indicate the expression of SARS‐CoV‐2 entry‐related genes may not be the key reason for the milder syndromes of COVID‐19 in children
Source: Clin Transl Med. 2021 May 21;11(5):e300. doi: 10.1002/ctm2.300 (PMC8140187; doi:10.1002/ctm2.300)
Supplement: Supplementary file 4 — Supporting Information [file CTM2-11-e300-s002.xlsx]

## Sheet: Sheet1
Table S3 Expression of ACE2, TMPRSS2 and FURIN across all 15 cell types in the lung samples. The Z-score normalized average gene expression levels excluding or including values from lymphatic EC are both shown (the last two columns).
avg. exp*	pct.exp*	Gene name	Cell type	Group	avg.exp.scaled.without.Basal.cells	avg.exp.scaled.with.Basal.cells
0.000151422	0.0137448	ACE2	Macrophages	ACE2_Adults	-0.749328	-0.509634
0.0159596	1.15615	ACE2	AT2	ACE2_Adults	1.35174	0.472027
0	0	ACE2	Dendritic_cells	ACE2_Adults	-0.769453	-0.519037
0	0	ACE2	Prolifrating_Macrophages	ACE2_Adults	-0.769453	-0.519037
0	0	ACE2	Monocytes	ACE2_Adults	-0.769453	-0.519037
0	0	ACE2	Lymphatic_EC	ACE2_Adults	-0.769453	-0.519037
0.00656551	0.272109	ACE2	Vascular_EC	ACE2_Adults	0.10317	-0.111331
0	0	ACE2	T_cells	ACE2_Adults	-0.769453	-0.519037
0	0	ACE2	B_cells	ACE2_Adults	-0.769453	-0.519037
0.00364932	0.386847	ACE2	AT1	ACE2_Adults	-0.284421	-0.292421
0.00572552	0.663717	ACE2	Fibroblasts	ACE2_Adults	-0.00847216	-0.163492
0.0854299	2.43902	ACE2	Basal_cells	ACE2_Adults		2.5
0.00417506	0.543478	ACE2	Ciliated_cells	ACE2_Adults	-0.214545	-0.259774
0.0227364	0.990099	ACE2	Club_cells	ACE2_Adults	2.25244	0.892852
0	0	ACE2	Mast_cells	ACE2_Adults	-0.769453	-0.519037
0.0147752	0.940439	ACE2	Proliferating_AT2	ACE2_Adults	1.19432	0.398474
3.36671e-05	0.00297921	ACE2	Macrophages	ACE2_Children	-0.764979	-0.516947
0.0297205	0.941701	ACE2	AT2	ACE2_Children	2.5	1.32656
0.0123412	0.592885	ACE2	AT1	ACE2_Children	0.870825	0.247333
0	0	ACE2	Dendritic_cells	ACE2_Children	-0.769453	-0.519037
0.00114364	0.0708717	ACE2	Prolifrating_Macrophages	ACE2_Children	-0.617452	-0.448019
0.00625531	0.102987	ACE2	Monocytes	ACE2_Children	0.0619418	-0.130593
0.0072905	0.15674	ACE2	Vascular_EC	ACE2_Children	0.199529	-0.06631
0	0	ACE2	Lymphatic_EC	ACE2_Children	-0.769453	-0.519037
0	0	ACE2	T_cells	ACE2_Children	-0.769453	-0.519037
0.00139003	0.0534188	ACE2	B_cells	ACE2_Children	-0.584704	-0.432719
0.0126111	0.319767	ACE2	Fibroblasts	ACE2_Children	0.906687	0.264088
0.00795182	0.4111	ACE2	Ciliated_cells	ACE2_Children	0.287426	-0.0252429
0.00292474	0.229358	ACE2	Club_cells	ACE2_Children	-0.380726	-0.337416
0.00585953	0.10846	ACE2	Mast_cells	ACE2_Children	0.00933865	-0.155171
0.012418	1.15607	ACE2	Proliferating_AT2	ACE2_Children	0.881022	0.252097
0.230486	13.7929	FURIN	Macrophages	FURIN_Adults	-0.0482071	-0.0363866
0.411736	23.4423	FURIN	AT2	FURIN_Adults	0.974868	1.00165
0.322394	11.3636	FURIN	Dendritic_cells	FURIN_Adults	0.470573	0.489978
0.186453	14.2857	FURIN	Prolifrating_Macrophages	FURIN_Adults	-0.296755	-0.288568
0.728027	20.4509	FURIN	Monocytes	FURIN_Adults	2.5	2.5
0.298297	10.3659	FURIN	Lymphatic_EC	FURIN_Adults	0.334553	0.351969
0.781661	28.4354	FURIN	Vascular_EC	FURIN_Adults	2.5	2.5
0.260357	9.64912	FURIN	T_cells	FURIN_Adults	0.1204	0.134685
0.0614923	2.35849	FURIN	B_cells	FURIN_Adults	-1.0021	-1.00423
0.469233	20.3095	FURIN	AT1	FURIN_Adults	1.29941	1.33094
0.361122	15.2655	FURIN	Fibroblasts	FURIN_Adults	0.689175	0.711776
0.171229	7.31707	FURIN	Basal_cells	FURIN_Adults		-0.375757
0.113385	7.42754	FURIN	Ciliated_cells	FURIN_Adults	-0.70919	-0.707032
0.321608	10.6436	FURIN	Club_cells	FURIN_Adults	0.466135	0.485474
0.200851	9.58084	FURIN	Mast_cells	FURIN_Adults	-0.215485	-0.20611
0.30424	24.7649	FURIN	Proliferating_AT2	FURIN_Adults	0.3681	0.386006
0.124846	4.7846	FURIN	Macrophages	FURIN_Children	-0.644502	-0.641398
0.282932	7.65083	FURIN	AT2	FURIN_Children	0.247824	0.263972
0.263058	9.54263	FURIN	AT1	FURIN_Children	0.135645	0.150154
0.0821459	1.54155	FURIN	Dendritic_cells	FURIN_Children	-0.885523	-0.885943
0.0966793	5.27994	FURIN	Prolifrating_Macrophages	FURIN_Children	-0.803488	-0.802709
0.186544	4.22245	FURIN	Monocytes	FURIN_Children	-0.296242	-0.288047
0.155665	4.44749	FURIN	Vascular_EC	FURIN_Children	-0.47054	-0.464894
0.0776237	1.62602	FURIN	Lymphatic_EC	FURIN_Children	-0.911049	-0.911843
0.0910608	1.36278	FURIN	T_cells	FURIN_Children	-0.835203	-0.834887
0.0929884	1.81624	FURIN	B_cells	FURIN_Children	-0.824322	-0.823847
0.134023	3.69186	FURIN	Fibroblasts	FURIN_Children	-0.592698	-0.588838
0.0474172	2.77492	FURIN	Ciliated_cells	FURIN_Children	-1.08155	-1.08484
0.15679	3.44037	FURIN	Club_cells	FURIN_Children	-0.464188	-0.458448
0.156492	4.22993	FURIN	Mast_cells	FURIN_Children	-0.465873	-0.460158
0.171193	8.09249	FURIN	Proliferating_AT2	FURIN_Children	-0.382893	-0.375966
0.0164241	0.934644	TMPRSS2	Macrophages	TMPRSS2_Adults	-0.871967	-0.898199
0.706348	35.3715	TMPRSS2	AT2	TMPRSS2_Adults	1.33719	1.34185
0.0111709	0.454545	TMPRSS2	Dendritic_cells	TMPRSS2_Adults	-0.888788	-0.915255
0.020209	2.08333	TMPRSS2	Prolifrating_Macrophages	TMPRSS2_Adults	-0.859848	-0.88591
0.0310932	1.12721	TMPRSS2	Monocytes	TMPRSS2_Adults	-0.824996	-0.850571
0.0242159	0.609756	TMPRSS2	Lymphatic_EC	TMPRSS2_Adults	-0.847018	-0.8729
0.128637	8.02721	TMPRSS2	Vascular_EC	TMPRSS2_Adults	-0.512659	-0.533866
0.210418	9.35673	TMPRSS2	T_cells	TMPRSS2_Adults	-0.250794	-0.268339
0.0222196	1.17925	TMPRSS2	B_cells	TMPRSS2_Adults	-0.85341	-0.879382
0.879843	33.1721	TMPRSS2	AT1	TMPRSS2_Adults	1.89273	1.90515
0.360788	16.1504	TMPRSS2	Fibroblasts	TMPRSS2_Adults	0.230697	0.219884
0.422778	24.3902	TMPRSS2	Basal_cells	TMPRSS2_Adults		0.421153
0.471168	24.2754	TMPRSS2	Ciliated_cells	TMPRSS2_Adults	0.584138	0.578268
0.646083	24.505	TMPRSS2	Club_cells	TMPRSS2_Adults	1.14422	1.14618
0.163407	9.58084	TMPRSS2	Mast_cells	TMPRSS2_Adults	-0.401324	-0.420974
0.793819	52.6646	TMPRSS2	Proliferating_AT2	TMPRSS2_Adults	1.61727	1.62585
0.0083054	0.280045	TMPRSS2	Macrophages	TMPRSS2_Children	-0.897963	-0.924559
0.740893	18.2127	TMPRSS2	AT2	TMPRSS2_Children	1.4478	1.45401
0.940237	27.4139	TMPRSS2	AT1	TMPRSS2_Children	2.08611	2.10124
0.0138632	0.402145	TMPRSS2	Dendritic_cells	TMPRSS2_Children	-0.880167	-0.906513
0.0275725	1.24026	TMPRSS2	Prolifrating_Macrophages	TMPRSS2_Children	-0.83627	-0.862002
0.0663425	2.05973	TMPRSS2	Monocytes	TMPRSS2_Children	-0.712127	-0.736123
0.138131	4.01646	TMPRSS2	Vascular_EC	TMPRSS2_Children	-0.482257	-0.503039
0.0252487	0.813008	TMPRSS2	Lymphatic_EC	TMPRSS2_Children	-0.84371	-0.869547
0.0457365	0.657895	TMPRSS2	T_cells	TMPRSS2_Children	-0.778108	-0.803027
0.0129339	0.373932	TMPRSS2	B_cells	TMPRSS2_Children	-0.883143	-0.909531
0.267941	7.06395	TMPRSS2	Fibroblasts	TMPRSS2_Children	-0.0666039	-0.0815737
0.363716	12.9496	TMPRSS2	Ciliated_cells	TMPRSS2_Children	0.240071	0.22939
0.757135	17.2018	TMPRSS2	Club_cells	TMPRSS2_Children	1.49981	1.50675
0.254652	5.96529	TMPRSS2	Mast_cells	TMPRSS2_Children	-0.109153	-0.124718
0.513681	19.3642	TMPRSS2	Proliferating_AT2	TMPRSS2_Children	0.720264	0.716298
* avg.exp: average expression level; pct.exp: percentage of cells expressing the respective genes.
